# Supplementary material for: New Insights into the Identity of the DFNA58 Gene
Source: Genes (Basel). 2022 Dec 2;13(12):2274. doi: 10.3390/genes13122274 (PMC9777997; doi:10.3390/genes13122274)
Supplement: Supplementary file 1 [file genes-13-02274-s001.zip]

Archive with 1 entries (1 files):
- genes-2008562-supplementary.pdf
